# Supplementary material for: Prognostic Value and Clinical Significance of FGFR Genomic Alterations (GAs) in Metastatic Urothelial Cancer Patients
Source: J Clin Med. 2022 Aug 1;11(15):4483. doi: 10.3390/jcm11154483 (PMC9369263; doi:10.3390/jcm11154483)
Supplement: Supplementary file 1 [file jcm-11-04483-s001.zip]

Archive with 1 entries (1 files):
- jcm-1808168-supplementary.pdf
